# Supplementary material for: Neuropathological Characterization of Dolphin Morbillivirus Infection in Cetaceans Stranded in Italy
Source: Animals (Basel). 2022 Feb 12;12(4):452. doi: 10.3390/ani12040452 (PMC8868427; doi:10.3390/ani12040452)
Supplement: Supplementary file 1 [file animals-12-00452-s001.zip]

Archive with 1 entries (1 files):
- animals-1556833.pdf
